# Supplementary material for: 5-(4-Chloro­phen­yl)-1H-tetra­zole
Source: Acta Crystallogr Sect E Struct Rep Online. 2010 Mar 3;66(Pt 4):o742. doi: 10.1107/S1600536810003788 (PMC2983818; doi:10.1107/S1600536810003788)
Supplement: Supplementary file 2 [file e-66-0o742-Isup2.hkl]

# 
# h,k,l, Fc-squared, Fo-squared, sigma(Fo-squared) and status flag 
# 
data_I
_shelx_title ' q in P2/c                        P2/c' 
_shelx_refln_list_code          4 
_shelx_F_calc_maximum      238.22 
_exptl_crystal_F_000       367.89 
_reflns_d_resolution_high  0.7703 
 
loop_ 
 _symmetry_equiv_pos_as_xyz 
 'x, y, z' 
 '-x, y, -z+1/2' 
 '-x, -y, -z' 
 'x, -y, z-1/2' 
 
_cell_length_a     9.4596 
_cell_length_b    11.4370 
_cell_length_c     7.2988 
_cell_angle_alpha  90.000 
_cell_angle_beta  107.910 
_cell_angle_gamma  90.000 
 
_shelx_F_squared_multiplier     1.000 
 
loop_ 
 _refln_index_h 
 _refln_index_k 
 _refln_index_l 
 _refln_F_squared_calc 
 _refln_F_squared_meas 
 _refln_F_squared_sigma 
 _refln_observed_status 
   2   0   0    19623.03    21475.52    401.09 o 
   3   0   0        0.35        0.39      1.92 o 
   4   0   0        1.54        3.95      1.68 o 
   5   0   0        3.69        3.24      1.37 o 
   6   0   0      595.51      549.18      8.05 o 
   7   0   0        0.10        2.39      2.54 o 
   8   0   0     1827.52     1852.02     39.00 o 
   9   0   0       21.95       27.24      2.91 o 
  10   0   0      312.46      315.10      6.41 o 
  11   0   0        5.73        1.85      2.15 o 
   2   1   0        3.13        6.37      1.29 o 
   3   1   0     1556.61     1632.87     14.37 o 
   4   1   0      632.86      683.76      6.22 o 
   5   1   0       24.62       23.94      1.38 o 
   6   1   0      552.70      588.62      6.66 o 
   7   1   0      382.13      408.63      5.72 o 
   8   1   0       84.59       83.52      2.96 o 
   9   1   0       97.81       97.14      2.75 o 
  10   1   0        0.99        1.15      1.28 o 
  11   1   0       30.93       33.10      2.48 o 
   0   2   0      248.14      261.66     10.25 o 
   1   2   0      268.84      264.09      8.77 o 
   2   2   0      288.97      307.77      5.00 o 
   3   2   0     2684.81     3054.28     27.96 o 
   4   2   0       47.25       54.13      1.84 o 
   5   2   0     2165.69     2463.36     22.97 o 
   6   2   0        0.00        0.10      1.28 o 
   7   2   0      379.27      407.36      5.82 o 
   8   2   0        4.78        5.23      1.63 o 
   9   2   0      124.60      124.53      3.26 o 
  10   2   0       25.77       26.72      1.92 o 
  11   2   0      103.13       99.79      4.65 o 
   0   3   0      208.06      173.06     12.53 o 
   1   3   0      429.45      430.17     10.14 o 
   2   3   0      719.03      709.16     10.34 o 
   3   3   0       21.99       21.66      1.67 o 
   4   3   0     1954.72     2110.09     21.20 o 
   5   3   0        2.94        3.22      1.57 o 
   6   3   0       26.15       28.37      2.76 o 
   7   3   0        2.89        2.66      1.65 o 
   8   3   0      175.69      175.17      3.57 o 
   9   3   0        3.96        4.14      1.90 o 
  10   3   0       16.42       21.19      2.23 o 
  11   3   0        1.51       -1.02      2.15 o 
   0   4   0      260.90      243.74      8.05 o 
   1   4   0      181.64      180.54      4.76 o 
   2   4   0      645.48      615.53      8.77 o 
   3   4   0      357.72      324.31      4.82 o 
   4   4   0      573.31      552.62      7.31 o 
   5   4   0      175.16      161.32      4.00 o 
   6   4   0       14.63       16.45      2.29 o 
   7   4   0       58.54       61.91      2.58 o 
   8   4   0       65.45       62.42      3.60 o 
   9   4   0        0.82        2.54      2.19 o 
  10   4   0       16.68       18.87      2.73 o 
  11   4   0        0.01        1.36      2.85 o 
   0   5   0        0.74        1.85      4.53 o 
   1   5   0       39.05       30.40      3.36 o 
   2   5   0        0.23        1.18      2.40 o 
   3   5   0       11.87       11.20      3.03 o 
   4   5   0        1.09        2.83      1.78 o 
   5   5   0       67.28       62.67      2.83 o 
   6   5   0        3.78        2.86      1.81 o 
   7   5   0      164.27      163.59      4.16 o 
   8   5   0        3.89        4.85      1.81 o 
   9   5   0       93.72      104.92      3.95 o 
  10   5   0        0.30       -1.68      2.56 o 
  11   5   0       13.66       31.53     10.51 o 
   0   6   0      485.72      404.80     19.80 o 
   1   6   0      825.77      862.25     12.74 o 
   2   6   0      638.71      581.60      8.75 o 
   3   6   0       99.66      110.80      4.06 o 
   4   6   0      739.99      721.20     11.47 o 
   5   6   0       25.98       25.11      2.63 o 
   6   6   0      378.86      352.57      5.96 o 
   7   6   0       18.92       18.78      2.48 o 
   8   6   0      119.20      106.30      3.31 o 
   9   6   0        6.95        4.97      2.29 o 
  10   6   0       20.73       16.98      2.75 o 
   0   7   0     1878.40     1776.88     32.02 o 
   1   7   0        0.45       -0.33      3.00 o 
   2   7   0     1756.71     1649.05     24.15 o 
   3   7   0      103.59       97.70      5.47 o 
   4   7   0      700.84      656.03     11.02 o 
   5   7   0       91.33       93.28      4.52 o 
   6   7   0       35.09       39.91      2.93 o 
   7   7   0        1.75        2.92      2.08 o 
   8   7   0        1.73        3.02      2.29 o 
   9   7   0        2.69        4.20      3.06 o 
  10   7   0       55.26       54.25      9.64 o 
   0   8   0        5.78       15.56      7.50 o 
   1   8   0      624.02      620.78     26.32 o 
   2   8   0       61.14       62.36      4.98 o 
   3   8   0       37.53       46.72      5.18 o 
   4   8   0      260.81      283.47      8.50 o 
   5   8   0       79.00       74.62      3.59 o 
   6   8   0       74.12       75.50      4.82 o 
   7   8   0       40.05       43.48      3.15 o 
   8   8   0       11.60       12.50      2.94 o 
   9   8   0       28.71       29.49      4.16 o 
   0   9   0      226.60      240.39     11.43 o 
   1   9   0       39.18       39.01      5.14 o 
   2   9   0       25.55       27.42      4.82 o 
   3   9   0        0.16        0.38      3.16 o 
   4   9   0       20.86       19.25      3.51 o 
   5   9   0       47.50       46.88      4.39 o 
   6   9   0        1.11        1.56      2.45 o 
   7   9   0      219.66      227.14      5.52 o 
   8   9   0        0.06        0.11      2.48 o 
   9   9   0       20.76       19.44      3.63 o 
   0  10   0      144.69      108.08      9.02 o 
   1  10   0        9.97       90.22      6.64 o 
   2  10   0       13.92       13.66      4.22 o 
   3  10   0        5.41        5.93      3.51 o 
   4  10   0       29.85       35.92      4.25 o 
   5  10   0        0.85        0.59      2.75 o 
   6  10   0       20.03       19.90      3.05 o 
   7  10   0        1.15        2.77      2.40 o 
   8  10   0       38.18       44.10      3.24 o 
   0  11   0       39.45       54.36     15.77 o 
   1  11   0       17.53        7.38      4.51 o 
   2  11   0       71.81       79.41      6.78 o 
   3  11   0      212.21      220.90      9.18 o 
   4  11   0       60.41       67.28      6.85 o 
   5  11   0      262.74      255.46      6.31 o 
   6  11   0        1.37        3.40      3.49 o 
   7  11   0        7.63        6.49      2.87 o 
   0  12   0       21.13       24.89      6.91 o 
   1  12   0      113.31      130.86      7.11 o 
   2  12   0       12.66       12.61      6.18 o 
   3  12   0       17.77       13.09      4.58 o 
   4  12   0       15.32       15.36      4.29 o 
   5  12   0        0.37       -0.31      2.67 o 
   6  12   0       38.73       36.80      4.16 o 
   0  13   0      450.89      413.53     17.31 o 
   1  13   0        0.33       -3.00      4.38 o 
   2  13   0      469.73      506.67     12.18 o 
   3  13   0        1.57        5.38      4.78 o 
   4  13   0      373.21      448.90     10.65 o 
   5  13   0        1.06        5.56      3.73 o 
   0  14   0      146.07      173.97     12.99 o 
   1  14   0        5.36        7.05      5.18 o 
   2  14   0      102.44      103.18      7.14 o 
   3  14   0        0.07        0.59      4.34 o 
 -11   1   1        2.17        0.76      1.40 o 
 -10   1   1       46.78       47.18      2.10 o 
  -9   1   1       75.11       81.79      2.74 o 
  -8   1   1      133.52      131.31      3.51 o 
  -7   1   1      403.60      385.48      5.06 o 
  -6   1   1        1.12        2.84      2.05 o 
  -5   1   1      738.53      660.10      6.11 o 
  -4   1   1      347.37      296.21      3.82 o 
  -3   1   1       98.61       92.95      2.40 o 
  -2   1   1       97.51       87.10      6.85 o 
  -1   1   1      117.65       91.78      2.94 o 
   0   1   1      331.19      282.46      3.03 o 
   1   1   1       43.75       41.19      2.20 o 
   2   1   1      696.42      587.23      5.60 o 
   3   1   1     1387.41     1286.52     10.97 o 
   4   1   1       38.07       32.11      2.17 o 
   5   1   1     1007.89      937.39      7.86 o 
   6   1   1      195.60      185.29      2.94 o 
   7   1   1      187.14      179.45      3.31 o 
   8   1   1      124.21      111.39      2.06 o 
   9   1   1        7.37       10.72      1.35 o 
  10   1   1        2.02        0.84      2.06 o 
  11   1   1        0.57       -2.41      7.43 o 
 -11   2   1      110.80      108.82      3.97 o 
 -10   2   1        3.40        3.51      2.03 o 
  -9   2   1       33.84       33.82      3.14 o 
  -8   2   1       75.85       72.81      2.74 o 
  -7   2   1       29.02       30.85      1.98 o 
  -6   2   1      271.06      269.08      3.90 o 
  -5   2   1      458.40      480.84      5.48 o 
  -4   2   1      124.75      125.48      2.85 o 
  -3   2   1     2097.02     2022.63     23.11 o 
  -2   2   1       88.59       76.55      3.23 o 
  -1   2   1     2094.21     1951.20     23.77 o 
   0   2   1       16.22       15.39      2.73 o 
   1   2   1     1987.54     1870.40     19.08 o 
   2   2   1      321.43      313.42      3.66 o 
   3   2   1      879.56      856.69      7.51 o 
   4   2   1      363.63      380.27      6.18 o 
   5   2   1      123.72      126.34      2.88 o 
   6   2   1      111.31       94.90      4.58 o 
   7   2   1       68.48       59.54      2.64 o 
   8   2   1       18.18       17.57      1.26 o 
   9   2   1      182.57      171.01      5.24 o 
  10   2   1        6.35        6.70      1.73 o 
  11   2   1       81.20       92.86     11.40 o 
 -11   3   1        2.73        3.43      2.05 o 
 -10   3   1        9.43       12.22      2.50 o 
  -9   3   1        0.80        0.04      2.21 o 
  -8   3   1       27.05       29.59      2.51 o 
  -7   3   1        0.99        0.20      1.66 o 
  -6   3   1        0.24        2.80      1.96 o 
  -5   3   1      117.94      129.13      3.16 o 
  -4   3   1      116.07       88.26      2.99 o 
  -3   3   1       70.28       81.33      2.49 o 
  -2   3   1     3470.60     3355.70     39.42 o 
  -1   3   1       21.70       14.97      3.40 o 
   0   3   1     4748.03     4633.70     81.46 o 
   1   3   1       42.84       51.79      3.37 o 
   2   3   1      341.28      294.25     11.03 o 
   3   3   1      228.65      260.94      9.36 o 
   4   3   1       18.26       42.77      2.38 o 
   5   3   1        9.20       11.85      1.36 o 
   6   3   1       35.21       19.55      4.68 o 
   7   3   1       12.97       12.76      2.37 o 
   8   3   1       45.21       44.35      1.73 o 
   9   3   1        0.01        0.41      0.91 o 
  10   3   1        0.25        0.41      2.06 o 
 -11   4   1        1.37        4.01      2.58 o 
 -10   4   1        3.29        4.44      2.41 o 
  -9   4   1       13.23       18.06      2.42 o 
  -8   4   1       56.94       66.59      3.50 o 
  -7   4   1        3.24        3.19      2.52 o 
  -6   4   1      204.88      194.08      4.14 o 
  -5   4   1      268.79      282.38      5.22 o 
  -4   4   1      435.53      396.40      5.64 o 
  -3   4   1      331.08      350.42      8.64 o 
  -2   4   1      365.16      365.34      6.35 o 
  -1   4   1      133.84      128.97      7.61 o 
   0   4   1      264.21      260.79      5.97 o 
   1   4   1      419.88      456.90     11.63 o 
   2   4   1      793.85      765.87      9.03 o 
   3   4   1      419.92      463.83     12.61 o 
   4   4   1      352.10      295.93      7.19 o 
   5   4   1       11.50       16.18      2.39 o 
   6   4   1      136.82      156.03      5.35 o 
   7   4   1       40.27       32.62      6.71 o 
   8   4   1       10.61       14.02      2.78 o 
   9   4   1        7.77        4.73      1.28 o 
  10   4   1        6.15        2.35      2.21 o 
 -11   5   1      116.45      116.64      5.23 o 
 -10   5   1        1.48        1.95      2.58 o 
  -9   5   1      523.54      542.83      7.40 o 
  -8   5   1        0.46        2.38      1.79 o 
  -7   5   1      351.57      324.48      6.55 o 
  -6   5   1        0.13        0.47      2.26 o 
  -5   5   1       79.83       73.17      3.57 o 
  -4   5   1        0.83       -0.59      1.94 o 
  -3   5   1      538.19      612.48     12.98 o 
  -2   5   1        1.82        5.75      2.44 o 
  -1   5   1     5220.42     6833.16    106.48 o 
   0   5   1        3.80        3.17      2.57 o 
   1   5   1     1140.86     1330.49     35.40 o 
   2   5   1        1.05        0.61      1.91 o 
   3   5   1       80.60       75.98      2.98 o 
   4   5   1        0.04        1.15      1.59 o 
   5   5   1      517.65      486.32      8.99 o 
   6   5   1        0.08        1.97      1.45 o 
   7   5   1     1033.72     1027.93     12.60 o 
   8   5   1        0.03        0.30      2.35 o 
   9   5   1      338.44      321.66      9.31 o 
  10   5   1        0.00       -0.75      2.33 o 
 -11   6   1        0.21        2.09      5.07 o 
 -10   6   1        0.23       -0.12      1.59 o 
  -9   6   1       30.27       27.66      2.69 o 
  -8   6   1       49.11       44.76      3.06 o 
  -7   6   1      207.84      203.97      4.91 o 
  -6   6   1       57.03       59.07      3.09 o 
  -5   6   1      318.18      331.21      6.45 o 
  -4   6   1       93.54      102.68      6.57 o 
  -3   6   1      154.49      161.07      7.69 o 
  -2   6   1     1076.96     1383.07     22.92 o 
  -1   6   1      191.51      189.46      8.09 o 
   0   6   1     1983.99     2649.60     33.83 o 
   1   6   1      406.97      448.52     17.09 o 
   2   6   1      274.66      319.52      6.02 o 
   3   6   1      439.08      478.58      6.76 o 
   4   6   1       39.68       48.89      3.51 o 
   5   6   1      258.38      271.26      5.12 o 
   6   6   1       34.37       30.75      2.39 o 
   7   6   1       75.87       70.11      2.30 o 
   8   6   1        7.04       10.32      2.24 o 
   9   6   1        4.67        4.14      3.63 o 
  10   6   1        3.21        2.52      2.60 o 
 -10   7   1        7.61        5.32      2.42 o 
  -9   7   1        0.96        2.08      2.55 o 
  -8   7   1       20.32       17.55      3.26 o 
  -7   7   1        0.17       -0.01      1.88 o 
  -6   7   1      266.44      276.44      5.78 o 
  -5   7   1       57.06       65.15      4.83 o 
  -4   7   1      898.18      959.34     19.09 o 
  -3   7   1      278.78      309.83      9.53 o 
  -2   7   1       53.28       55.29      4.62 o 
  -1   7   1      250.03      298.16      7.45 o 
   0   7   1        0.63        0.63      3.35 o 
   1   7   1      183.70      221.15      8.22 o 
   2   7   1      925.58     1062.75     15.42 o 
   3   7   1      109.11      115.18      5.16 o 
   4   7   1      645.89      691.93      9.37 o 
   5   7   1        9.10       11.41      2.32 o 
   6   7   1       10.42        8.43      1.85 o 
   7   7   1        0.12        1.08      2.13 o 
   8   7   1       55.59       49.38      4.12 o 
   9   7   1        9.77        3.30      3.41 o 
 -10   8   1        9.28        6.71      2.44 o 
  -9   8   1       42.37       45.09      3.72 o 
  -8   8   1        0.05        1.76      2.27 o 
  -7   8   1      563.89      523.04      8.38 o 
  -6   8   1       31.60       33.40      2.98 o 
  -5   8   1     2316.69     2307.54     27.86 o 
  -4   8   1        2.78        4.19      3.48 o 
  -3   8   1      688.98      678.26     12.79 o 
  -2   8   1       61.37       55.80      4.98 o 
  -1   8   1       77.49      105.92      5.70 o 
   0   8   1       52.82       62.26      5.31 o 
   1   8   1      406.01      389.73      8.66 o 
   2   8   1        3.24        6.18      4.52 o 
   3   8   1     3341.36     3485.85     53.78 o 
   4   8   1       12.11       14.97      3.65 o 
   5   8   1     1382.22     1349.05     17.78 o 
   6   8   1        1.90        2.12      2.28 o 
   7   8   1       87.97       82.04      3.29 o 
   8   8   1        7.33        5.03      1.92 o 
   9   8   1      110.77      123.93      9.06 o 
  -9   9   1        1.63        0.81      2.61 o 
  -8   9   1      127.46      124.89      7.21 o 
  -7   9   1       18.27       16.68      2.79 o 
  -6   9   1       32.51       29.40      3.20 o 
  -5   9   1       20.75       21.98      3.10 o 
  -4   9   1        4.52        3.02      3.83 o 
  -3   9   1       76.03       74.87      5.38 o 
  -2   9   1        6.45        6.80      4.18 o 
  -1   9   1      341.42      333.75      9.57 o 
   0   9   1       32.35       32.44      6.28 o 
   1   9   1       55.66       64.22      6.17 o 
   2   9   1        1.46        1.71      3.39 o 
   3   9   1       28.49       27.26      4.84 o 
   4   9   1       20.80       21.01      2.87 o 
   5   9   1       15.66       11.99      2.78 o 
   6   9   1      179.59      172.22      5.03 o 
   7   9   1        2.04        1.57      2.19 o 
   8   9   1       48.13       40.75      2.89 o 
  -8  10   1       32.04       30.96      4.05 o 
  -7  10   1        0.33        2.90      2.90 o 
  -6  10   1       11.72       16.21      3.13 o 
  -5  10   1        0.03       -1.18      3.55 o 
  -4  10   1      232.91      212.64      6.85 o 
  -3  10   1        0.07       -0.65      3.22 o 
  -2  10   1     1544.62     1360.79     20.37 o 
  -1  10   1        0.52        3.31      4.22 o 
   0  10   1     1817.40     1599.82     23.11 o 
   1  10   1        0.09       -0.80      3.55 o 
   2  10   1      373.78      354.64      9.75 o 
   3  10   1        0.30       -0.94      2.78 o 
   4  10   1       12.36       10.97      3.22 o 
   5  10   1        0.35        0.77      2.42 o 
   6  10   1       45.79       46.80      3.77 o 
   7  10   1        0.40        0.55      2.14 o 
   8  10   1       87.31       86.11      4.48 o 
  -8  11   1        1.14        5.11      3.40 o 
  -7  11   1        5.58        4.24      3.26 o 
  -6  11   1       78.48       73.35      4.25 o 
  -5  11   1      121.73      112.93      7.02 o 
  -4  11   1       71.15       65.36      5.22 o 
  -3  11   1      139.42      139.35      6.79 o 
  -2  11   1        4.89        1.73      3.67 o 
  -1  11   1       76.11       84.61      6.29 o 
   0  11   1        7.91        7.46      4.75 o 
   1  11   1      138.36      145.93      7.58 o 
   2  11   1       83.40       90.46      5.71 o 
   3  11   1      160.74      157.38      6.17 o 
   4  11   1      141.32      127.83      4.83 o 
   5  11   1       12.93       12.75      2.93 o 
   6  11   1        6.27        4.80      3.30 o 
   7  11   1        8.30        5.45      2.62 o 
  -7  12   1      109.46      105.86      5.22 o 
  -6  12   1        0.06        0.10      3.61 o 
  -5  12   1       67.48       68.24      6.73 o 
  -4  12   1        1.63        0.27      3.51 o 
  -3  12   1       84.07       79.09      5.78 o 
  -2  12   1       16.74       13.28      5.45 o 
  -1  12   1      132.74      113.07      8.37 o 
   0  12   1       19.38       16.83      4.61 o 
   1  12   1      101.37       95.33      7.89 o 
   2  12   1        4.30        3.57      3.75 o 
   3  12   1       97.54       94.56      6.88 o 
   4  12   1        0.34       -0.37      3.16 o 
   5  12   1      183.92      167.87      9.88 o 
   6  12   1        1.48        1.16      2.78 o 
  -5  13   1       25.91       21.88      5.66 o 
  -4  13   1       51.48       66.11      7.34 o 
  -3  13   1       30.53       36.35      5.86 o 
  -2  13   1        8.45        8.63      5.43 o 
  -1  13   1       27.83       31.12      5.24 o 
   0  13   1        7.07        3.76      5.20 o 
   1  13   1       34.30       47.17      7.67 o 
   2  13   1       61.36       71.20      6.18 o 
   3  13   1       35.99       43.75      5.54 o 
   4  13   1       37.21       32.88      4.60 o 
   5  13   1       16.89       10.65      3.66 o 
  -4  14   1        0.82        4.46      5.59 o 
  -3  14   1       39.33       39.40      8.81 o 
  -2  14   1        3.20        7.99      4.71 o 
  -1  14   1       75.53       90.68      7.46 o 
   0  14   1        8.67       13.72      4.98 o 
   1  14   1       69.53       74.86      7.61 o 
   2  14   1        0.17        2.78      4.99 o 
   3  14   1       36.83       32.91      5.66 o 
 -12   0   2       68.19       72.89      9.87 o 
 -11   0   2       37.72       34.60      4.73 o 
 -10   0   2      702.32      710.85     17.33 o 
  -9   0   2        1.02        3.16      2.50 o 
  -8   0   2      545.69      567.44     12.33 o 
  -7   0   2       26.24       25.77      2.59 o 
  -6   0   2       47.26       39.42      2.33 o 
  -5   0   2        5.54        7.47      1.84 o 
  -4   0   2     4369.62     5479.94     94.27 o 
  -3   0   2      146.98      141.72      5.08 o 
  -2   0   2    56749.65    60335.05   1485.87 o 
  -1   0   2       29.51       34.83      2.89 o 
   0   0   2    24790.60    28507.63    498.91 o 
   1   0   2       42.26       46.33      2.23 o 
   2   0   2        1.74        3.24      0.83 o 
   3   0   2        4.77        5.47      2.79 o 
   4   0   2      259.64      218.33     10.10 o 
   5   0   2        3.64        4.10      0.85 o 
   6   0   2     2546.71     2460.03     37.28 o 
   7   0   2        0.75        1.40      0.86 o 
   8   0   2      895.92      843.31     39.77 o 
   9   0   2        0.72        0.88      9.81 o 
  10   0   2        3.26        5.96      6.66 o 
 -12   1   2        5.50        5.50      2.05 o 
 -11   1   2       11.39        5.22      2.19 o 
 -10   1   2       10.14       16.75      4.11 o 
  -9   1   2      203.82      210.39      4.01 o 
  -8   1   2      280.00      292.59      4.76 o 
  -7   1   2        5.13        6.78      1.82 o 
  -6   1   2      331.03      333.31      5.14 o 
  -5   1   2      649.71      685.74      7.10 o 
  -4   1   2       38.87       48.54      3.76 o 
  -3   1   2       94.44       83.35      4.33 o 
  -2   1   2      187.80      187.87      4.10 o 
  -1   1   2      918.08     1006.05     10.90 o 
   0   1   2      352.38      339.98      4.32 o 
   1   1   2      499.72      465.37      4.22 o 
   2   1   2      721.96      761.71     11.88 o 
   3   1   2      155.30      143.79      3.16 o 
   4   1   2      499.41      544.97      8.55 o 
   5   1   2      322.38      353.75      5.59 o 
   6   1   2      131.74      131.19      4.02 o 
   7   1   2      293.76      292.71      9.88 o 
   8   1   2        6.75        5.29      1.08 o 
   9   1   2       15.51       18.41      6.36 o 
  10   1   2        0.88        1.50      4.40 o 
 -12   2   2       15.12       20.00      2.58 o 
 -11   2   2       66.43       68.80      3.74 o 
 -10   2   2        6.53        7.00      1.98 o 
  -9   2   2      104.60      111.09      2.96 o 
  -8   2   2        6.20       10.45      2.06 o 
  -7   2   2      596.63      626.64     10.51 o 
  -6   2   2        0.56        1.64      1.23 o 
  -5   2   2     1220.96     1313.70     27.97 o 
  -4   2   2      208.44      230.17      4.26 o 
  -3   2   2       14.89        6.51      3.28 o 
  -2   2   2      249.25      256.13      6.81 o 
  -1   2   2      397.89      433.50      7.98 o 
   0   2   2       56.23       62.83      2.57 o 
   1   2   2     1625.31     1710.83     15.06 o 
   2   2   2       98.07       93.84      2.50 o 
   3   2   2     3419.94     3903.34     41.57 o 
   4   2   2       34.29       40.23      1.79 o 
   5   2   2      877.41      944.00     16.46 o 
   6   2   2       10.18       10.73      2.97 o 
   7   2   2      164.34      165.84      3.33 o 
   8   2   2       19.48       22.46      2.35 o 
   9   2   2      147.69      151.59      9.50 o 
  10   2   2        8.71        9.37      6.56 o 
 -11   3   2        1.68        2.49      2.48 o 
 -10   3   2       53.14       47.50      3.79 o 
  -9   3   2        2.78        3.90      2.44 o 
  -8   3   2        1.92        3.40      1.83 o 
  -7   3   2        3.69        2.98      1.62 o 
  -6   3   2      674.29      663.65      8.87 o 
  -5   3   2        5.33        4.39      1.79 o 
  -4   3   2      465.70      474.83      6.44 o 
  -3   3   2      212.52      212.22      6.48 o 
  -2   3   2       74.45       62.60      3.02 o 
  -1   3   2      319.72      320.73      5.11 o 
   0   3   2      298.95      288.74      4.91 o 
   1   3   2       13.28       14.82      1.44 o 
   2   3   2     2139.33     2241.36     21.46 o 
   3   3   2        3.11        4.90      0.86 o 
   4   3   2      123.39      138.06      3.51 o 
   5   3   2        3.40        7.58      1.65 o 
   6   3   2      287.47      282.01      6.55 o 
   7   3   2        4.71        3.83      2.91 o 
   8   3   2       57.78       54.28      4.79 o 
   9   3   2        0.27        0.71      1.28 o 
  10   3   2       44.70       77.22      8.90 o 
 -11   4   2        0.00        1.46      3.31 o 
 -10   4   2       24.58       25.75      3.58 o 
  -9   4   2       18.06       21.13      1.96 o 
  -8   4   2        5.08        5.56      1.59 o 
  -7   4   2       83.68       88.65      3.37 o 
  -6   4   2      228.00      212.77      7.66 o 
  -5   4   2      125.60      111.04      2.99 o 
  -4   4   2      249.83      227.97      7.25 o 
  -3   4   2       95.44       92.45      3.79 o 
  -2   4   2      141.65      132.76      3.93 o 
  -1   4   2      132.79      121.46      3.45 o 
   0   4   2      548.53      522.52      6.95 o 
   1   4   2      416.87      377.49      5.17 o 
   2   4   2      719.41      742.18     17.65 o 
   3   4   2      183.06      155.96      3.41 o 
   4   4   2       24.63       21.55      1.90 o 
   5   4   2       81.20       88.14      1.82 o 
   6   4   2       99.82       88.89      3.65 o 
   7   4   2        4.77        7.46      1.10 o 
   8   4   2       35.70       32.36      4.57 o 
   9   4   2        0.74        1.07      1.71 o 
  10   4   2       15.66       28.33     16.20 o 
 -11   5   2       26.99       31.99      3.21 o 
 -10   5   2        2.67        1.69      1.73 o 
  -9   5   2       44.79       46.83      2.66 o 
  -8   5   2        5.60        8.02      1.99 o 
  -7   5   2       24.53       31.59      3.33 o 
  -6   5   2        1.82        2.07      1.99 o 
  -5   5   2        8.79        7.33      2.32 o 
  -4   5   2        0.15        3.00      2.32 o 
  -3   5   2       31.70       29.27      2.95 o 
  -2   5   2        0.30        2.61      2.69 o 
  -1   5   2       28.00       21.14      2.73 o 
   0   5   2        0.19        0.42      1.90 o 
   1   5   2        9.09        8.72      2.50 o 
   2   5   2        0.07       -0.40      1.41 o 
   3   5   2       75.59       70.80      3.66 o 
   4   5   2        0.13        0.42      1.39 o 
   5   5   2      271.76      258.17      3.42 o 
   6   5   2        1.35        1.51      0.86 o 
   7   5   2      181.22      184.42      7.30 o 
   8   5   2        0.91        1.85      3.28 o 
   9   5   2       27.75       28.16      3.14 o 
 -11   6   2        3.55        1.24      2.58 o 
 -10   6   2       46.95       48.87      3.96 o 
  -9   6   2       13.46       13.78      2.87 o 
  -8   6   2      148.30      143.62      3.98 o 
  -7   6   2       20.37       16.79      2.39 o 
  -6   6   2      307.23      296.84      9.29 o 
  -5   6   2       56.66       64.87      4.84 o 
  -4   6   2      350.15      329.76      9.70 o 
  -3   6   2      400.87      406.30      7.43 o 
  -2   6   2      341.17      283.92      6.09 o 
  -1   6   2      630.60      629.57     11.58 o 
   0   6   2      514.76      462.71      8.29 o 
   1   6   2       95.75      100.33      4.49 o 
   2   6   2      827.69      803.03     10.05 o 
   3   6   2       15.16       17.47      2.29 o 
   4   6   2      550.21      508.24      8.44 o 
   5   6   2       12.80       13.53      2.78 o 
   6   6   2      179.09      151.78      3.26 o 
   7   6   2        8.20        5.04      1.21 o 
   8   6   2       36.40       42.49      5.04 o 
   9   6   2        0.65       -1.57      2.81 o 
 -10   7   2        1.06        3.21      2.15 o 
  -9   7   2        2.10        1.42      3.17 o 
  -8   7   2        3.77        7.58      2.45 o 
  -7   7   2       69.21       63.93      3.63 o 
  -6   7   2      296.42      286.65      7.84 o 
  -5   7   2       47.15       44.27      4.93 o 
  -4   7   2     1144.36     1072.07     16.64 o 
  -3   7   2        4.91        7.21      3.34 o 
  -2   7   2     1301.18     1206.09     17.70 o 
  -1   7   2        3.60        4.96      3.16 o 
   0   7   2     1196.20     1135.65     15.86 o 
   1   7   2      150.99      155.59      6.10 o 
   2   7   2      775.64      711.60     10.01 o 
   3   7   2       76.13       74.91      4.55 o 
   4   7   2      100.85      107.08      4.03 o 
   5   7   2        0.49        0.74      1.59 o 
   6   7   2        3.18        7.09      1.83 o 
   7   7   2        6.80        4.27      1.48 o 
   8   7   2       61.95       71.36      5.29 o 
   9   7   2        3.93        5.32      3.61 o 
 -10   8   2       12.38       11.46      3.34 o 
  -9   8   2       17.22       23.33      5.75 o 
  -8   8   2       20.18       25.19      4.49 o 
  -7   8   2       14.30       14.03      3.05 o 
  -6   8   2      105.16      103.50      5.11 o 
  -5   8   2       44.60       44.37      4.39 o 
  -4   8   2       81.95       73.30      6.32 o 
  -3   8   2      233.68      219.08      7.93 o 
  -2   8   2        0.28        2.38      4.09 o 
  -1   8   2      582.86      577.37     10.67 o 
   0   8   2       16.25       11.91      3.82 o 
   1   8   2        4.55        9.59      3.90 o 
   2   8   2      258.60      279.59      6.95 o 
   3   8   2      168.52      180.19      4.89 o 
   4   8   2      158.04      173.22      7.24 o 
   5   8   2       21.70       27.87      2.65 o 
   6   8   2       11.30       11.01      1.92 o 
   7   8   2       86.96       85.78      4.17 o 
   8   8   2       10.43       28.19      8.72 o 
  -9   9   2       86.97       90.37      7.48 o 
  -8   9   2        0.67        2.08      2.71 o 
  -7   9   2       49.87       48.92      3.99 o 
  -6   9   2        8.27        5.80      3.37 o 
  -5   9   2        6.22        9.62      3.87 o 
  -4   9   2        1.34        2.38      3.57 o 
  -3   9   2        3.02        2.41      3.54 o 
  -2   9   2      124.33      127.31      7.33 o 
  -1   9   2       56.38       60.09      5.64 o 
   0   9   2       99.66       92.38      5.67 o 
   1   9   2       14.12       16.71      5.19 o 
   2   9   2        6.27       10.39      3.50 o 
   3   9   2       22.94       16.75      3.35 o 
   4   9   2       21.44       17.61      2.78 o 
   5   9   2      236.94      245.90      4.95 o 
   6   9   2        0.49        0.43      1.64 o 
   7   9   2       85.54       83.58      4.65 o 
   8   9   2        0.00        4.92      4.30 o 
  -9  10   2        0.65       -2.36      3.86 o 
  -8  10   2       31.69       34.94      5.23 o 
  -7  10   2        9.61        9.74      3.51 o 
  -6  10   2        8.14        6.99      3.19 o 
  -5  10   2        6.50        5.11      3.65 o 
  -4  10   2        0.79        1.09      3.65 o 
  -3  10   2       27.70       46.54      5.07 o 
  -2  10   2       95.40       69.86      6.59 o 
  -1  10   2        2.21       43.53      5.31 o 
   0  10   2       59.65       56.42      5.31 o 
   1  10   2        0.23        8.86      4.60 o 
   2  10   2       21.56       22.48      3.59 o 
   3  10   2        1.40        0.64      2.41 o 
   4  10   2        0.48       -0.78      2.61 o 
   5  10   2        0.51        1.24      2.34 o 
   6  10   2       55.65       57.22      3.36 o 
   7  10   2        0.12        0.42      3.00 o 
  -8  11   2        0.01       -0.29      3.12 o 
  -7  11   2       86.51       84.93      5.66 o 
  -6  11   2       18.85       16.84      3.76 o 
  -5  11   2      142.82      139.13      7.26 o 
  -4  11   2       56.05       64.55      6.30 o 
  -3  11   2        3.19        3.01      4.04 o 
  -2  11   2       35.25       37.65      6.25 o 
  -1  11   2       28.77       17.42      4.29 o 
   0  11   2       52.88       69.14      6.80 o 
   1  11   2      140.91      143.52      6.02 o 
   2  11   2       74.93       91.18      7.43 o 
   3  11   2      376.01      368.56      8.50 o 
   4  11   2       11.90        9.35      2.84 o 
   5  11   2       29.02       28.31      4.60 o 
   6  11   2        2.79        4.57      2.53 o 
  -7  12   2        0.08        5.74      3.79 o 
  -6  12   2       10.57        7.15      3.38 o 
  -5  12   2        8.56        5.60      4.65 o 
  -4  12   2        3.95        5.12      4.07 o 
  -3  12   2       81.76       80.83      6.44 o 
  -2  12   2       14.68       15.33      5.26 o 
  -1  12   2       87.68      101.35      9.36 o 
   0  12   2       19.13       12.76      5.32 o 
   1  12   2       13.34       12.45      4.04 o 
   2  12   2       14.45       15.48      4.28 o 
   3  12   2        0.70        3.60      3.31 o 
   4  12   2       31.26       36.98      3.55 o 
   5  12   2       17.08       29.59      4.70 o 
  -5  13   2        0.86        2.06      5.20 o 
  -4  13   2      329.86      342.64     10.68 o 
  -3  13   2        0.44       -1.26      3.96 o 
  -2  13   2      348.51      294.85     13.07 o 
  -1  13   2        0.83        0.40      3.49 o 
   0  13   2      399.50      403.70     10.02 o 
   1  13   2        1.16        4.09      4.20 o 
   2  13   2      389.82      483.42     11.12 o 
   3  13   2        0.65        2.57      3.20 o 
   4  13   2      191.12      196.41      6.56 o 
  -3  14   2        0.64        4.32      5.64 o 
  -2  14   2      111.52      114.72      7.95 o 
  -1  14   2        5.60        8.03      5.41 o 
   0  14   2       81.43       85.97      7.60 o 
   1  14   2        1.33        2.78      4.64 o 
   2  14   2       48.60       46.72      6.02 o 
 -12   1   3       11.09        6.59      3.14 o 
 -11   1   3       18.85       19.90      2.65 o 
 -10   1   3       55.04       53.02      2.67 o 
  -9   1   3       87.41       91.23      4.27 o 
  -8   1   3        2.29        3.10      1.36 o 
  -7   1   3      166.10      143.05      3.46 o 
  -6   1   3       57.72       55.10      3.06 o 
  -5   1   3       51.40       46.70      4.68 o 
  -4   1   3        1.81        5.31      2.46 o 
  -3   1   3        6.91        6.06      1.31 o 
  -2   1   3       92.72       96.42      3.08 o 
  -1   1   3        5.67        4.07      1.22 o 
   0   1   3      305.14      259.70      3.02 o 
   1   1   3      813.63      731.73      6.49 o 
   2   1   3       89.08       74.14      1.59 o 
   3   1   3     1075.86      988.86     10.42 o 
   4   1   3      135.49      137.55      5.35 o 
   5   1   3      267.78      252.88      7.31 o 
   6   1   3      176.64      155.89      6.03 o 
   7   1   3        9.97       27.53     11.83 o 
   8   1   3        0.65        1.32      5.63 o 
   9   1   3        1.98        4.32      5.14 o 
 -12   2   3        0.00       -0.10      2.70 o 
 -11   2   3       13.96       11.76      2.60 o 
 -10   2   3       21.22       20.76      2.78 o 
  -9   2   3        2.51        1.58      2.26 o 
  -8   2   3      117.09      113.06      4.10 o 
  -7   2   3      119.22      117.27      3.12 o 
  -6   2   3       38.60       39.63      3.53 o 
  -5   2   3      764.84      733.17     12.57 o 
  -4   2   3       63.66       61.29      4.04 o 
  -3   2   3      864.90      811.07     10.01 o 
  -2   2   3        0.44        0.88      1.30 o 
  -1   2   3      521.89      485.93      5.74 o 
   0   2   3      305.62      297.85      4.71 o 
   1   2   3      507.61      483.57      4.91 o 
   2   2   3      233.12      234.14      3.62 o 
   3   2   3      204.18      210.48      3.87 o 
   4   2   3       53.88       54.29      2.93 o 
   5   2   3      101.97       90.12      4.22 o 
   6   2   3       23.72       21.89      1.17 o 
   7   2   3      177.77      160.57      5.14 o 
   8   2   3       18.80       15.88      4.91 o 
   9   2   3      116.33      112.70      8.42 o 
 -12   3   3        0.07        0.40      2.18 o 
 -11   3   3        0.60        0.27      2.60 o 
 -10   3   3        5.34        7.58      2.79 o 
  -9   3   3        0.10        0.71      1.74 o 
  -8   3   3        0.99        1.65      1.66 o 
  -7   3   3       20.11       23.22      4.07 o 
  -6   3   3       20.51       18.62      1.04 o 
  -5   3   3       34.05       37.06      1.61 o 
  -4   3   3      817.90      730.56     13.91 o 
  -3   3   3        2.68        1.83      2.26 o 
  -2   3   3     1847.27     1796.60     24.26 o 
  -1   3   3        6.25        7.39      2.05 o 
   0   3   3      333.14      297.45      4.05 o 
   1   3   3      108.93      122.22      2.68 o 
   2   3   3       23.58       40.71      2.14 o 
   3   3   3       20.63       21.96      1.00 o 
   4   3   3        9.92        7.83      1.99 o 
   5   3   3       25.26       35.14      3.41 o 
   6   3   3       72.04       71.67      2.67 o 
   7   3   3        7.46        8.38      1.64 o 
   8   3   3        3.96        4.80      5.36 o 
   9   3   3        8.08        4.51      4.71 o 
 -11   4   3        3.38        0.81      2.89 o 
 -10   4   3       10.00       13.36      2.70 o 
  -9   4   3        0.86       -1.65      2.27 o 
  -8   4   3       64.48       68.53      3.87 o 
  -7   4   3       75.99       72.82      6.95 o 
  -6   4   3      118.04      108.86      3.74 o 
  -5   4   3      130.31      126.95      6.88 o 
  -4   4   3      156.17      137.81      6.67 o 
  -3   4   3       25.32       31.69      5.24 o 
  -2   4   3       91.70       89.15      4.04 o 
  -1   4   3      188.25      193.42      4.96 o 
   0   4   3      456.81      439.81      6.38 o 
   1   4   3      237.77      253.12      9.15 o 
   2   4   3      330.41      289.97      3.99 o 
   3   4   3       21.02       22.41      2.02 o 
   4   4   3      140.33      153.89      3.95 o 
   5   4   3       61.41       55.68      3.79 o 
   6   4   3       15.37       19.26      2.37 o 
   7   4   3       23.90       24.85      3.59 o 
   8   4   3        5.61        1.90      3.78 o 
   9   4   3       12.02       13.82      7.19 o 
 -11   5   3      155.60      151.53      5.00 o 
 -10   5   3        0.90        1.91      2.20 o 
  -9   5   3      149.95      148.78      3.43 o 
  -8   5   3        0.00        0.47      1.21 o 
  -7   5   3       43.89       36.31      2.87 o 
  -6   5   3        2.23        0.07      2.31 o 
  -5   5   3      189.35      218.31      4.84 o 
  -4   5   3        4.36        9.89      3.58 o 
  -3   5   3     1803.35     2127.96     30.99 o 
  -2   5   3        0.75        1.06      2.15 o 
  -1   5   3     1037.97     1259.86     17.95 o 
   0   5   3       12.29       10.54      1.99 o 
   1   5   3       64.97       52.43      2.86 o 
   2   5   3        1.86        1.77      1.45 o 
   3   5   3      413.71      420.45      5.29 o 
   4   5   3        0.52        6.69      2.21 o 
   5   5   3     1129.22     1122.76     18.76 o 
   6   5   3        0.53        2.76      2.19 o 
   7   5   3      572.44      553.07     26.51 o 
   8   5   3        0.91        0.26      3.26 o 
   9   5   3        9.57        3.02      5.04 o 
 -11   6   3        3.04        6.18      2.93 o 
 -10   6   3       26.74       23.76      3.69 o 
  -9   6   3       90.54       94.92      4.21 o 
  -8   6   3       52.40       56.58      6.50 o 
  -7   6   3      149.38      142.88      3.86 o 
  -6   6   3       30.44       30.56      2.61 o 
  -5   6   3       39.47       51.84      6.01 o 
  -4   6   3      223.17      261.29     10.72 o 
  -3   6   3       40.87       39.75      4.01 o 
  -2   6   3     1125.50     1358.23     29.86 o 
  -1   6   3      401.08      434.04      9.11 o 
   0   6   3      437.17      503.46      9.05 o 
   1   6   3      380.59      426.70      8.33 o 
   2   6   3       26.26       31.05      2.76 o 
   3   6   3      170.33      187.64      3.88 o 
   4   6   3        6.68        4.38      1.22 o 
   5   6   3       68.57       71.17      2.07 o 
   6   6   3       15.19       12.50      0.82 o 
   7   6   3       28.56       25.62      2.67 o 
   8   6   3        0.42        0.18      3.60 o 
 -10   7   3        5.92        6.72      4.18 o 
  -9   7   3        2.31        3.96      2.08 o 
  -8   7   3       59.01       62.83      3.12 o 
  -7   7   3        5.57        5.51      2.96 o 
  -6   7   3      410.26      427.77      8.46 o 
  -5   7   3      157.65      169.89      7.47 o 
  -4   7   3      116.54      118.45      5.51 o 
  -3   7   3      192.86      204.21      6.73 o 
  -2   7   3        0.43       -2.97      3.26 o 
  -1   7   3       50.45       52.46      4.32 o 
   0   7   3      377.27      427.17      9.86 o 
   1   7   3       51.11       58.88      3.57 o 
   2   7   3      707.14      785.63     15.85 o 
   3   7   3       33.94       41.94      3.29 o 
   4   7   3        3.58        2.91      1.72 o 
   5   7   3        2.54        2.04      1.30 o 
   6   7   3       94.49       89.08      4.14 o 
   7   7   3        2.33        3.18      2.20 o 
   8   7   3       15.97       19.88      5.54 o 
 -10   8   3        0.56       -0.49      3.36 o 
  -9   8   3      145.43      137.76      5.10 o 
  -8   8   3       32.23       34.56      2.85 o 
  -7   8   3      877.25      846.79     13.94 o 
  -6   8   3        7.75        9.37      2.90 o 
  -5   8   3      551.22      530.18     11.79 o 
  -4   8   3       50.18       49.38      6.21 o 
  -3   8   3        4.55        7.70      3.94 o 
  -2   8   3       45.77       45.54      5.08 o 
  -1   8   3      127.74      116.60      8.72 o 
   0   8   3        6.40        9.77      3.41 o 
   1   8   3     2385.58     2418.35     63.95 o 
   2   8   3        3.60        5.34      2.69 o 
   3   8   3     1812.14     1802.07     21.48 o 
   4   8   3       16.39       16.13      1.95 o 
   5   8   3      160.89      149.03      5.53 o 
   6   8   3        7.47        5.60      1.46 o 
   7   8   3       82.80      101.03      4.25 o 
  -9   9   3       11.98        3.93      6.11 o 
  -8   9   3       22.63       18.53      2.86 o 
  -7   9   3       22.31       24.36      3.17 o 
  -6   9   3        9.19        5.30      2.88 o 
  -5   9   3       37.62       34.74      4.46 o 
  -4   9   3        1.69        2.91      3.58 o 
  -3   9   3      192.56      171.69      7.73 o 
  -2   9   3       28.23       33.89      4.34 o 
  -1   9   3       15.77       12.02      4.35 o 
   0   9   3       16.64       16.58      3.47 o 
   1   9   3       50.39       50.66      4.41 o 
   2   9   3        7.10        6.23      2.65 o 
   3   9   3       11.50        7.88      2.61 o 
   4   9   3      109.30      104.43      3.19 o 
   5   9   3        3.53        4.10      1.78 o 
   6   9   3       72.74       74.42      4.58 o 
   7   9   3        0.36        3.50      3.88 o 
  -9  10   3        0.29        1.40      8.93 o 
  -8  10   3        5.81        8.20      2.91 o 
  -7  10   3        0.33        0.20      2.44 o 
  -6  10   3       86.29       76.78      6.60 o 
  -5  10   3        0.22        3.34      3.60 o 
  -4  10   3      694.19      599.47     12.73 o 
  -3  10   3        0.10       -1.30      3.99 o 
  -2  10   3     1099.79      962.92     15.87 o 
  -1  10   3        0.07        1.35      3.44 o 
   0  10   3      326.98      292.46      7.74 o 
   1  10   3        0.00       -1.39      3.19 o 
   2  10   3        9.97       13.20      3.00 o 
   3  10   3        0.05        1.93      2.17 o 
   4  10   3       32.08       41.36      2.76 o 
   5  10   3        0.09       -0.91      1.81 o 
   6  10   3      108.09      113.55      5.84 o 
  -8  11   3       22.02       27.40      4.95 o 
  -7  11   3       52.58       49.62      8.04 o 
  -6  11   3       32.50       28.89      5.54 o 
  -5  11   3       75.46       87.10      6.75 o 
  -4  11   3        3.18        0.79      3.88 o 
  -3  11   3       40.43       42.92      5.11 o 
  -2  11   3       11.32        9.62      4.36 o 
  -1  11   3       72.75       63.53      5.77 o 
   0  11   3       49.00       55.65      4.62 o 
   1  11   3      116.07      110.78      6.35 o 
   2  11   3      136.02      132.35      4.70 o 
   3  11   3       15.92       16.49      4.30 o 
   4  11   3        9.53        8.00      2.47 o 
   5  11   3        9.18        8.79      2.35 o 
  -6  12   3        0.20        0.16      5.47 o 
  -5  12   3       39.22       35.70      7.22 o 
  -4  12   3        8.17        5.47      4.31 o 
  -3  12   3       80.51       80.09      6.39 o 
  -2  12   3       13.26       12.63      4.70 o 
  -1  12   3       72.21       60.98      5.75 o 
   0  12   3        5.35        3.02      3.47 o 
   1  12   3       77.35       78.95      5.72 o 
   2  12   3        1.76       -0.23      2.68 o 
   3  12   3      176.74      170.71      8.22 o 
   4  12   3        3.85        3.85      2.54 o 
  -5  13   3       15.86       10.30      7.47 o 
  -4  13   3        5.71        6.56      4.78 o 
  -3  13   3       18.97       15.49      6.44 o 
  -2  13   3        3.74        1.11      4.07 o 
  -1  13   3       24.92       24.08      7.23 o 
   0  13   3       40.82       39.37      5.47 o 
   1  13   3       27.73       31.59      5.64 o 
   2  13   3       37.92       50.20      5.96 o 
   3  13   3       16.70       10.62      3.69 o 
  -2  14   3        5.21        7.07      5.14 o 
  -1  14   3       59.02       66.73      7.13 o 
   0  14   3        2.33        0.00      7.71 o 
 -12   0   4      161.79      186.39     14.54 o 
 -11   0   4        5.36        9.76      4.69 o 
 -10   0   4      255.85      265.76     14.19 o 
  -9   0   4       26.99       38.54      7.53 o 
  -8   0   4       66.73       82.34      8.58 o 
  -7   0   4       20.69       13.84      7.01 o 
  -6   0   4      773.49      983.86     36.09 o 
  -5   0   4       66.20       63.59     12.61 o 
  -4   0   4     9245.01    10629.40    441.65 o 
  -3   0   4        3.53        5.39      1.92 o 
  -2   0   4     8998.54    11867.15    175.12 o 
  -1   0   4      139.99      138.76      2.91 o 
   0   0   4      116.44      127.26      5.53 o 
   1   0   4        0.21        0.42      1.30 o 
   2   0   4       41.64       32.94      4.79 o 
   3   0   4       13.19       12.68      5.54 o 
   4   0   4     1800.31     1860.58     35.18 o 
   5   0   4        1.41       -2.80      6.31 o 
   6   0   4     1332.25     1324.60     50.10 o 
   7   0   4       11.21       12.44      7.71 o 
   8   0   4       23.54       16.47      8.76 o 
 -12   1   4        0.72       -1.14      3.14 o 
 -11   1   4       59.30       52.81      5.63 o 
 -10   1   4       70.64       66.97      4.23 o 
  -9   1   4       23.66       21.30      2.41 o 
  -8   1   4      123.18      121.78      7.84 o 
  -7   1   4      107.87      114.74      3.11 o 
  -6   1   4       11.25       12.57      1.63 o 
  -5   1   4      117.07      110.64      2.99 o 
  -4   1   4      155.03      152.06      3.03 o 
  -3   1   4      202.72      223.41      4.19 o 
  -2   1   4      224.80      203.07      3.72 o 
  -1   1   4        1.30        5.54      1.42 o 
   0   1   4      516.30      550.18      5.37 o 
   1   1   4      101.34      104.51      2.14 o 
   2   1   4      195.54      195.07      2.85 o 
   3   1   4       96.46      105.29      3.15 o 
   4   1   4       49.60       59.18      6.57 o 
   5   1   4      342.71      376.68      9.98 o 
   6   1   4       24.24       44.22     20.21 o 
   7   1   4        2.10        0.95      4.64 o 
   8   1   4        5.02        7.80      5.82 o 
 -12   2   4        6.08        3.19      3.67 o 
 -11   2   4       26.35       42.98     10.23 o 
 -10   2   4        3.06        3.67      2.25 o 
  -9   2   4      102.40      100.55      9.20 o 
  -8   2   4        3.42        2.78      1.30 o 
  -7   2   4      307.03      329.09      7.29 o 
  -6   2   4       52.77       65.34      4.78 o 
  -5   2   4       89.66       91.45      6.48 o 
  -4   2   4      142.23      151.92      7.97 o 
  -3   2   4       34.98       40.16      2.32 o 
  -2   2   4        8.34       10.17      1.81 o 
  -1   2   4      301.03      309.27      6.86 o 
   0   2   4       27.70       28.36      1.53 o 
   1   2   4     1943.37     2097.88     18.70 o 
   2   2   4       81.53       83.20      1.74 o 
   3   2   4      981.37     1011.85     11.52 o 
   4   2   4       31.92       35.20      2.66 o 
   5   2   4      165.26      164.35      8.97 o 
   6   2   4        8.37       23.33     10.74 o 
   7   2   4      108.23      114.65      7.13 o 
   8   2   4        7.55       -0.70      7.18 o 
 -11   3   4        1.77        0.24      3.48 o 
 -10   3   4        0.19       -0.01      2.20 o 
  -9   3   4        2.68        0.30      2.15 o 
  -8   3   4      144.71      139.67      5.47 o 
  -7   3   4        0.29       -0.06      2.77 o 
  -6   3   4      146.69      151.91      7.00 o 
  -5   3   4       52.51       54.52      4.96 o 
  -4   3   4        5.06        5.00      1.12 o 
  -3   3   4      120.12      110.52      2.96 o 
  -2   3   4       49.97       50.45      1.95 o 
  -1   3   4        3.53        8.31      2.02 o 
   0   3   4      825.99      847.11      8.38 o 
   1   3   4        6.66        8.51      1.49 o 
   2   3   4      174.42      170.36      2.49 o 
   3   3   4        3.40        6.64      2.05 o 
   4   3   4      198.54      184.07      3.58 o 
   5   3   4        4.80        5.63      1.73 o 
   6   3   4       93.38       88.83      6.32 o 
   7   3   4        0.01        2.31      4.47 o 
   8   3   4       47.36       53.45      6.08 o 
 -11   4   4        2.55        2.51      3.03 o 
 -10   4   4        0.90        0.31      2.38 o 
  -9   4   4       19.45       19.39      2.47 o 
  -8   4   4       62.12       53.67      4.11 o 
  -7   4   4       25.85       34.37      3.71 o 
  -6   4   4       58.09       58.58      4.50 o 
  -5   4   4       22.84       20.41      1.60 o 
  -4   4   4       33.40       40.72      4.11 o 
  -3   4   4       50.63       52.04      5.61 o 
  -2   4   4      176.20      173.25      4.44 o 
  -1   4   4      182.85      165.20      3.61 o 
   0   4   4      392.68      378.57      6.53 o 
   1   4   4      101.74       94.65      3.31 o 
   2   4   4       29.17       28.09      2.63 o 
   3   4   4       46.95       45.39      2.22 o 
   4   4   4       80.16       79.68      4.07 o 
   5   4   4        8.17       10.17      1.69 o 
   6   4   4       39.76       38.53      3.29 o 
   7   4   4        2.76        2.68      4.58 o 
   8   4   4       19.12       19.99      6.25 o 
 -11   5   4        5.13        5.49      2.50 o 
 -10   5   4        3.43        3.83      2.86 o 
  -9   5   4        2.17        0.87      3.07 o 
  -8   5   4        1.19        1.30      2.93 o 
  -7   5   4        2.08        1.70      0.98 o 
  -6   5   4        0.01        0.08      1.41 o 
  -5   5   4       11.40        9.41      4.50 o 
  -4   5   4        0.01       -1.13      3.91 o 
  -3   5   4       11.28       11.90      3.78 o 
  -2   5   4        0.12       -0.98      3.49 o 
  -1   5   4        3.42        3.90      3.42 o 
   0   5   4        1.28       -0.03      2.12 o 
   1   5   4       38.03       38.74      2.68 o 
   2   5   4        1.95        2.99      2.07 o 
   3   5   4      200.50      191.04      4.16 o 
   4   5   4        0.10       -0.22      2.01 o 
   5   5   4      181.35      195.07      4.55 o 
   6   5   4        0.73        0.29      1.66 o 
   7   5   4       30.39       34.13      6.43 o 
   8   5   4        0.42       -7.33      9.93 o 
 -11   6   4        5.21        5.14      2.67 o 
 -10   6   4       36.78       40.93      4.54 o 
  -9   6   4        8.67        9.25      3.94 o 
  -8   6   4       70.51       63.29      3.17 o 
  -7   6   4       20.88       20.78      2.25 o 
  -6   6   4       99.57       95.17      3.49 o 
  -5   6   4      109.00       99.42      7.15 o 
  -4   6   4      137.80      130.35      7.55 o 
  -3   6   4      210.49      200.85      8.38 o 
  -2   6   4      212.09      193.63      6.91 o 
  -1   6   4       48.15       50.82      4.08 o 
   0   6   4      414.86      387.03      8.36 o 
   1   6   4        4.06        5.67      3.09 o 
   2   6   4      409.39      388.37      6.45 o 
   3   6   4        4.20        2.49      1.81 o 
   4   6   4      160.53      144.12      2.71 o 
   5   6   4        5.43        4.49      2.42 o 
   6   6   4       32.91       32.75      2.49 o 
   7   6   4        0.15       -1.60      3.28 o 
 -10   7   4        0.04        0.01      3.42 o 
  -9   7   4       31.31       33.04      5.45 o 
  -8   7   4       63.76       65.10      3.46 o 
  -7   7   4       21.49       18.18      2.52 o 
  -6   7   4      389.12      361.40      6.93 o 
  -5   7   4        9.07       10.05      4.92 o 
  -4   7   4      487.53      445.55     10.90 o 
  -3   7   4        0.11        1.56      4.66 o 
  -2   7   4      400.39      379.64     10.04 o 
  -1   7   4      109.23       98.83      4.63 o 
   0   7   4      391.78      365.72      7.46 o 
   1   7   4       48.29       44.96      4.26 o 
   2   7   4      120.01      119.55      3.80 o 
   3   7   4        9.49       11.07      1.53 o 
   4   7   4        6.75        5.41      2.20 o 
   5   7   4       15.75       12.85      3.70 o 
   6   7   4       36.28       50.58      6.03 o 
   7   7   4        3.36        5.59      3.14 o 
 -10   8   4        5.46        2.94      4.04 o 
  -9   8   4        1.90        0.82      3.84 o 
  -8   8   4       18.57       16.09      4.87 o 
  -7   8   4       21.54       19.97      2.33 o 
  -6   8   4       43.10       34.88      6.77 o 
  -5   8   4       25.97       23.13      5.73 o 
  -4   8   4        5.34        5.63      4.70 o 
  -3   8   4      212.47      202.09     11.02 o 
  -2   8   4        2.89        2.58      2.90 o 
  -1   8   4        1.02       -0.41      2.83 o 
   0   8   4      103.97      105.49      4.45 o 
   1   8   4      142.10      140.97      4.20 o 
   2   8   4      153.86      158.71      4.20 o 
   3   8   4        0.03        0.76      1.70 o 
   4   8   4       16.24       17.16      1.65 o 
   5   8   4       93.50       98.52      4.83 o 
   6   8   4        1.65        1.56      2.60 o 
  -9   9   4       22.73       22.39      6.69 o 
  -8   9   4        0.37        3.20      5.22 o 
  -7   9   4        4.11        4.05      2.27 o 
  -6   9   4       11.51        8.96      5.48 o 
  -5   9   4        4.67        6.37      5.50 o 
  -4   9   4       14.89       11.83      5.02 o 
  -3   9   4       22.58       28.55      4.52 o 
  -2   9   4       83.03       75.70      6.10 o 
  -1   9   4       29.41       30.71      3.90 o 
   0   9   4        1.81        1.05      2.40 o 
   1   9   4        9.25        6.51      2.67 o 
   2   9   4       39.26       46.86      4.20 o 
   3   9   4      106.62      120.75      3.68 o 
   4   9   4        1.26        1.39      1.47 o 
   5   9   4      109.02      132.95      5.83 o 
   6   9   4        5.05       13.11      5.30 o 
  -8  10   4        0.00       -1.81      4.72 o 
  -7  10   4        0.43        2.41      2.39 o 
  -6  10   4        5.52        2.16      6.25 o 
  -5  10   4       30.91       25.60      8.38 o 
  -4  10   4       26.44       20.49      4.47 o 
  -3  10   4        1.94        8.34      4.37 o 
  -2  10   4       62.27       57.77      5.17 o 
  -1  10   4        7.86       15.79      4.11 o 
   0  10   4        1.78        3.22      2.81 o 
   1  10   4        0.75        0.66      3.63 o 
   2  10   4        4.82        7.09      3.19 o 
   3  10   4       11.01        9.02      2.65 o 
   4  10   4       31.73       36.71      3.29 o 
   5  10   4        0.00        2.00      3.58 o 
  -7  11   4       42.19       43.27      6.35 o 
  -6  11   4       21.78       18.23      5.98 o 
  -5  11   4        0.09       -3.24      5.60 o 
  -4  11   4       24.42       26.63      5.30 o 
  -3  11   4       22.02       13.00      5.39 o 
  -2  11   4       25.81       25.68      4.46 o 
  -1  11   4       40.36       38.98      4.90 o 
   0  11   4       41.71       49.91      7.36 o 
   1  11   4      255.46      227.25      6.99 o 
   2  11   4       21.22       17.18      3.24 o 
   3  11   4       45.35       46.09      3.55 o 
   4  11   4        0.54        3.23      2.41 o 
  -6  12   4        0.52       -0.59      5.18 o 
  -5  12   4       32.32       25.54      7.67 o 
  -4  12   4        4.86        9.84      5.67 o 
  -3  12   4       39.15       33.46      8.29 o 
  -2  12   4       14.72       13.02      4.35 o 
  -1  12   4        3.40        3.15      4.25 o 
   0  12   4        9.43        4.31      4.52 o 
   1  12   4        0.02        1.25      2.92 o 
   2  12   4       12.02       10.20      3.07 o 
   3  12   4       12.28       17.21      3.29 o 
  -4  13   4      164.96      156.11      9.48 o 
  -3  13   4        1.78        3.58      5.18 o 
  -2  13   4      204.91      194.45      8.66 o 
  -1  13   4        0.15        3.32      4.31 o 
   0  13   4      241.47      282.42      9.58 o 
   1  13   4        0.24        0.60      3.56 o 
 -11   1   5       11.52        7.86      4.79 o 
 -10   1   5        4.34       17.26     10.47 o 
  -9   1   5       16.73       18.35      5.51 o 
  -8   1   5        4.31        4.20      6.13 o 
  -7   1   5        9.16       11.28      4.89 o 
  -6   1   5        0.25       -1.13      3.33 o 
  -5   1   5        1.72        3.44      1.58 o 
  -4   1   5       15.52       14.84      2.52 o 
  -3   1   5        2.69        3.76      1.58 o 
  -2   1   5       48.77       45.59      2.38 o 
  -1   1   5      180.70      165.22      3.64 o 
   0   1   5       56.38       60.65      2.33 o 
   1   1   5      486.67      444.80      4.88 o 
   2   1   5       41.36       40.64      1.56 o 
   3   1   5      200.38      179.37      4.26 o 
   4   1   5      128.21      118.71      5.92 o 
   5   1   5        7.60       12.82      4.40 o 
   6   1   5        0.16        1.88      4.89 o 
   7   1   5        0.85        9.81      8.58 o 
 -11   2   5        0.01        0.24      3.40 o 
 -10   2   5       33.41       36.32      7.20 o 
  -9   2   5       19.56       16.73      2.12 o 
  -8   2   5       13.74       11.02      5.14 o 
  -7   2   5      188.20      176.75      4.35 o 
  -6   2   5       21.80       18.49      2.64 o 
  -5   2   5      231.08      222.27      5.32 o 
  -4   2   5        0.89        1.94      2.65 o 
  -3   2   5       88.21       92.17      2.59 o 
  -2   2   5      128.57      129.35      3.45 o 
  -1   2   5      122.31      116.90      2.55 o 
   0   2   5       92.56       95.28      2.61 o 
   1   2   5      137.02      137.24      2.66 o 
   2   2   5        5.16        7.73      1.58 o 
   3   2   5       93.88       79.89      2.34 o 
   4   2   5        6.99        4.21      1.21 o 
   5   2   5      106.86      108.06      6.33 o 
   6   2   5       28.74       41.96      6.11 o 
   7   2   5       86.98       98.32      6.86 o 
 -11   3   5        0.13       -0.75      3.70 o 
 -10   3   5        0.02        1.54      5.00 o 
  -9   3   5        1.23        2.06      1.85 o 
  -8   3   5        1.02        2.15      3.39 o 
  -7   3   5        7.85        5.95      3.55 o 
  -6   3   5       96.81       93.72      7.46 o 
  -5   3   5        0.19        1.80      2.51 o 
  -4   3   5      354.13      330.86      5.26 o 
  -3   3   5        0.15        0.31      1.49 o 
  -2   3   5      118.67      112.24      3.00 o 
  -1   3   5       16.25       23.35      3.68 o 
   0   3   5        7.25        9.74      1.56 o 
   1   3   5       11.07       14.02      1.40 o 
   2   3   5        0.13        2.89      1.07 o 
   3   3   5       14.03       14.81      1.66 o 
   4   3   5       44.19       43.60      2.44 o 
   5   3   5       20.67       20.57      1.19 o 
   6   3   5        7.22        9.44      4.75 o 
   7   3   5        1.43        1.89      5.24 o 
 -11   4   5        0.10        2.61      4.11 o 
 -10   4   5        9.94        2.96      3.79 o 
  -9   4   5       13.91       25.37      7.27 o 
  -8   4   5       21.83       24.74      3.97 o 
  -7   4   5       32.03       36.98      3.99 o 
  -6   4   5       25.91       24.85      4.59 o 
  -5   4   5        3.20        4.88      4.00 o 
  -4   4   5       22.24       25.79      2.60 o 
  -3   4   5       30.35       30.09      3.37 o 
  -2   4   5      106.74      105.53      3.28 o 
  -1   4   5       72.04       80.75      3.60 o 
   0   4   5      157.60      148.38      3.23 o 
   1   4   5       13.83       13.70      1.57 o 
   2   4   5       68.31       68.71      2.21 o 
   3   4   5       39.87       41.58      3.49 o 
   4   4   5        9.17       12.88      1.64 o 
   5   4   5       36.65       38.34      2.75 o 
   6   4   5        1.82        3.51      5.02 o 
   7   4   5        6.62        4.85      6.93 o 
 -11   5   5       40.69       49.09      5.93 o 
 -10   5   5        0.12        1.14      1.94 o 
  -9   5   5       16.36       14.72      4.37 o 
  -8   5   5        2.21        1.81      3.25 o 
  -7   5   5       57.38       72.81      6.50 o 
  -6   5   5        0.52        2.96      3.40 o 
  -5   5   5      409.94      444.03     14.48 o 
  -4   5   5        1.33        2.69      1.56 o 
  -3   5   5      439.09      485.08      9.50 o 
  -2   5   5       16.65       13.47      2.30 o 
  -1   5   5       59.42       64.86      3.11 o 
   0   5   5        7.35        2.87      2.05 o 
   1   5   5      176.31      171.59      3.43 o 
   2   5   5        2.84        2.59      1.58 o 
   3   5   5      692.84      689.59      6.03 o 
   4   5   5        0.80        0.89      1.99 o 
   5   5   5      532.08      539.24     14.41 o 
   6   5   5        2.96       -0.46      5.72 o 
   7   5   5       21.02       17.97      6.69 o 
 -10   6   5       28.17       43.13      5.43 o 
  -9   6   5       50.61       64.44      7.00 o 
  -8   6   5       13.14       15.42      4.57 o 
  -7   6   5        9.43        9.30      3.80 o 
  -6   6   5       32.57       30.32      1.28 o 
  -5   6   5        1.88        0.09      3.45 o 
  -4   6   5      300.97      333.10      8.87 o 
  -3   6   5      152.55      151.60      5.34 o 
  -2   6   5      313.89      351.36      6.69 o 
  -1   6   5      226.85      239.68      6.11 o 
   0   6   5       28.59       34.61      4.16 o 
   1   6   5       67.91       68.51      3.67 o 
   2   6   5        0.08       -0.04      1.37 o 
   3   6   5       23.11       24.87      1.79 o 
   4   6   5       10.09       11.66      2.84 o 
   5   6   5       37.85       41.05      2.49 o 
   6   6   5       12.60        7.49      5.76 o 
 -10   7   5       10.16        7.81      4.36 o 
  -9   7   5        0.58        3.12      3.88 o 
  -8   7   5      113.69      122.25      8.27 o 
  -7   7   5       39.81       43.54      5.73 o 
  -6   7   5       83.34       93.42      6.45 o 
  -5   7   5       99.19      107.76      7.33 o 
  -4   7   5        1.90        1.96      4.31 o 
  -3   7   5       13.75       11.59      4.06 o 
  -2   7   5       81.83       98.86      9.82 o 
  -1   7   5        3.00        0.65      2.58 o 
   0   7   5      369.23      405.01      9.98 o 
   1   7   5       25.36       24.64      2.77 o 
   2   7   5       40.86       43.54      3.23 o 
   3   7   5       12.98        9.61      2.56 o 
   4   7   5       52.09       58.31      3.81 o 
   5   7   5        0.41        1.10      2.44 o 
   6   7   5        1.37        1.38      6.63 o 
  -9   8   5      210.77      195.14      7.93 o 
  -8   8   5       11.86       14.02      6.15 o 
  -7   8   5      236.82      233.57      9.01 o 
  -6   8   5       21.87       32.53      6.51 o 
  -5   8   5        7.40        8.53      4.68 o 
  -4   8   5       36.63       38.04      6.33 o 
  -3   8   5       35.95       44.12      6.01 o 
  -2   8   5        4.67        7.75      3.77 o 
  -1   8   5      936.11      934.94     15.41 o 
   0   8   5        4.72        5.53      3.42 o 
   1   8   5     1243.88     1187.48     16.53 o 
   2   8   5       28.33       33.18      4.16 o 
   3   8   5      196.87      174.46      4.66 o 
   4   8   5       13.80       10.84      3.51 o 
   5   8   5       44.06       56.89      3.41 o 
  -8   9   5        5.01        2.41      4.77 o 
  -7   9   5        4.83        5.34      4.97 o 
  -6   9   5        9.02        4.05      5.56 o 
  -5   9   5       66.26       57.35      7.16 o 
  -4   9   5        6.31       13.44      5.89 o 
  -3   9   5        1.71        1.05      4.02 o 
  -2   9   5       15.34        9.32      4.17 o 
  -1   9   5       58.97       65.41      4.97 o 
   0   9   5        1.78        0.41      3.23 o 
   1   9   5       13.16       10.20      4.21 o 
   2   9   5       25.23       24.30      3.31 o 
   3   9   5        4.99        5.47      3.04 o 
   4   9   5       43.37       43.50      4.31 o 
  -8  10   5       20.43       12.79     19.27 o 
  -7  10   5        0.61        4.42      6.06 o 
  -6  10   5      185.74      173.32      9.24 o 
  -5  10   5        0.00        1.33      4.47 o 
  -4  10   5      371.03      331.97     12.31 o 
  -3  10   5        0.00       -1.85      4.84 o 
  -2  10   5      153.43      139.28     10.86 o 
  -1  10   5        0.32        2.06      3.51 o 
   0  10   5        6.42        6.89      3.59 o 
   1  10   5        0.27       -0.01      2.66 o 
   2  10   5       12.02       23.00      6.80 o 
   3  10   5        0.68       -0.16      4.68 o 
   4  10   5       73.31       79.28      6.89 o 
  -6  11   5        1.97       -3.41      6.22 o 
  -5  11   5       11.54       13.55      5.95 o 
  -4  11   5       11.52        5.29      6.09 o 
  -3  11   5       21.18       20.51      5.99 o 
  -2  11   5       12.30       12.62      6.21 o 
  -1  11   5       47.93       44.01      6.16 o 
   0  11   5       71.86       68.07      6.09 o 
   1  11   5       10.57        5.61      3.74 o 
   2  11   5        6.62        1.25      4.36 o 
  -5  12   5       28.98       22.77     12.79 o 
  -4  12   5        5.27        3.75      6.34 o 
  -3  12   5       31.61       32.35      9.36 o 
  -2  12   5        3.58       -1.03      5.72 o 
  -1  12   5       34.62       36.40      4.49 o 
   0  12   5        2.11        3.00      3.12 o 
   1  12   5       95.46       96.04      5.76 o 
 -11   0   6        9.89        0.35      7.18 o 
  -9   0   6       21.29       15.59      8.76 o 
  -8   0   6      155.66      158.90     12.96 o 
  -7   0   6       11.97       10.51      7.53 o 
  -6   0   6     1402.60     1602.63     46.43 o 
  -5   0   6       20.74       24.53      7.53 o 
  -4   0   6     2108.85     2468.58     66.75 o 
  -3   0   6       74.66       62.78      3.31 o 
  -2   0   6      204.55      225.95      6.47 o 
  -1   0   6       16.49       24.79      6.17 o 
   0   0   6       10.72        9.08      2.75 o 
   1   0   6        9.77        8.61      2.93 o 
   2   0   6      724.95      743.31      9.20 o 
   3   0   6        0.09       -9.64     12.61 o 
   6   0   6       70.77       79.71     12.44 o 
 -11   1   6       16.15       10.20      5.98 o 
 -10   1   6       34.17       23.48      9.29 o 
  -9   1   6        5.82        9.28      5.64 o 
  -8   1   6        1.56        2.33      4.77 o 
  -7   1   6       24.84       28.20      5.88 o 
  -6   1   6       68.26       73.09      6.80 o 
  -5   1   6       31.95       31.47      4.25 o 
  -4   1   6       31.15       33.29      3.30 o 
  -3   1   6       53.34       60.59      2.86 o 
  -2   1   6      239.33      256.51      7.67 o 
  -1   1   6        7.43       10.28      2.75 o 
   0   1   6       51.57       61.02      3.39 o 
   1   1   6       11.00        8.95      1.59 o 
   2   1   6        0.76        1.77      1.12 o 
   3   1   6      183.23      172.30     13.32 o 
   4   1   6       12.09       13.49      5.68 o 
   5   1   6       35.76       40.47      9.64 o 
   6   1   6       14.91       11.77      7.85 o 
 -11   2   6       14.01       13.18      6.25 o 
 -10   2   6        3.67        2.50      4.98 o 
  -9   2   6       53.23       49.44      5.54 o 
  -8   2   6        7.44        2.39      3.76 o 
  -7   2   6       46.83       34.19      6.84 o 
  -6   2   6       51.34       47.64      2.91 o 
  -5   2   6        0.82       -0.36      1.38 o 
  -4   2   6        6.34        6.95      1.97 o 
  -3   2   6       43.35       46.85      2.65 o 
  -2   2   6        1.44       -1.12      1.75 o 
  -1   2   6      540.29      546.82      7.15 o 
   0   2   6       47.05       48.67      1.99 o 
   1   2   6      548.25      539.96      5.87 o 
   2   2   6       45.72       43.49      1.84 o 
   3   2   6      123.57       91.84     15.08 o 
   4   2   6        4.83        4.94      4.04 o 
   5   2   6       45.39       47.02      5.73 o 
   6   2   6        1.46        0.33      4.70 o 
 -11   3   6        0.91        2.76      5.00 o 
 -10   3   6       25.39       20.82      5.15 o 
  -9   3   6        2.89       -1.99      4.34 o 
  -8   3   6       33.35       25.69      2.86 o 
  -7   3   6        7.03        7.27      2.23 o 
  -6   3   6        0.00       -0.04      1.36 o 
  -5   3   6       33.57       34.13      3.12 o 
  -4   3   6        7.32        8.21      1.38 o 
  -3   3   6        0.82        2.55      1.53 o 
  -2   3   6      190.36      195.20      3.82 o 
  -1   3   6        9.11       10.22      1.76 o 
   0   3   6      101.32       92.97      2.43 o 
   1   3   6        0.82        0.92      1.04 o 
   2   3   6       58.24       50.90      1.70 o 
   3   3   6        4.67        4.72      1.63 o 
   4   3   6       70.42       71.43      5.86 o 
   5   3   6        0.17        1.28      4.02 o 
   6   3   6       27.30       30.75      8.27 o 
 -10   4   6       12.25        8.64      4.81 o 
  -9   4   6        2.56        5.15      3.72 o 
  -8   4   6       12.05       18.61      3.10 o 
  -7   4   6        2.33        4.87      2.68 o 
  -6   4   6        4.92        4.26      2.73 o 
  -5   4   6       11.21       11.40      1.28 o 
  -4   4   6       35.73       37.62      2.70 o 
  -3   4   6       41.87       43.93      3.33 o 
  -2   4   6      122.33      118.07      3.12 o 
  -1   4   6       31.36       31.43      2.32 o 
   0   4   6       22.93       22.38      2.01 o 
   1   4   6       12.61       15.06      1.49 o 
   2   4   6       34.73       32.47      2.01 o 
   3   4   6        4.89        4.33      1.98 o 
   4   4   6       25.37       21.21      4.29 o 
   5   4   6        3.65        3.40      6.42 o 
   6   4   6       14.73        8.47      6.25 o 
 -10   5   6        0.67       -2.62      3.91 o 
  -9   5   6        0.01        1.71      3.60 o 
  -8   5   6        0.00        4.16      4.07 o 
  -7   5   6        1.16        0.27      1.94 o 
  -6   5   6        0.01       -1.96      2.17 o 
  -5   5   6        1.14        1.26      1.26 o 
  -4   5   6        0.07        0.66      1.62 o 
  -3   5   6        0.05        1.52      2.19 o 
  -2   5   6        0.73        1.32      1.58 o 
  -1   5   6        7.39        9.01      1.75 o 
   0   5   6        3.93        6.26      1.98 o 
   1   5   6       70.18       66.50      2.44 o 
   2   5   6        1.76        2.25      1.06 o 
   3   5   6       91.32       94.43      3.29 o 
   4   5   6        0.17        0.20      1.62 o 
   5   5   6       17.50       17.43      7.64 o 
 -10   6   6        9.62        8.18      4.93 o 
  -9   6   6        5.60        4.73      4.50 o 
  -8   6   6       14.73       19.44      4.88 o 
  -7   6   6       24.00       35.11      6.65 o 
  -6   6   6       33.71       28.80      7.71 o 
  -5   6   6       46.95       45.88      2.42 o 
  -4   6   6       57.35       53.62      2.82 o 
  -3   6   6       15.13       20.71      2.55 o 
  -2   6   6      111.77      106.25      3.47 o 
  -1   6   6        0.73       -0.54      1.61 o 
   0   6   6      161.04      146.20      4.87 o 
   1   6   6        0.99        0.08      1.62 o 
   2   6   6       85.61       81.88      2.85 o 
   3   6   6        2.24        0.29      2.57 o 
   4   6   6       17.10       23.20      4.80 o 
   5   6   6        0.00        1.40      7.53 o 
  -9   7   6        9.04        6.99      4.52 o 
  -8   7   6       76.55       75.78      7.33 o 
  -7   7   6        3.73        6.93      4.43 o 
  -6   7   6      114.44      115.10      5.97 o 
  -5   7   6        1.09        0.41      1.88 o 
  -4   7   6       80.72       80.47      3.11 o 
  -3   7   6       43.21       36.48      2.80 o 
  -2   7   6      100.30       94.84      3.81 o 
  -1   7   6       27.82       32.37      3.14 o 
   0   7   6       63.24       63.63      3.12 o 
   1   7   6       12.39       12.77      2.24 o 
   2   7   6        8.18        8.77      2.43 o 
   3   7   6       22.63       18.00      4.00 o 
   4   7   6       12.15        8.24      4.06 o 
  -8   8   6        9.89        5.84      4.90 o 
  -7   8   6        0.01       -4.45      4.45 o 
  -6   8   6        9.57       12.17      5.79 o 
  -5   8   6       29.43       31.51      3.16 o 
  -4   8   6        1.95        0.92      1.92 o 
  -3   8   6        0.95        2.88      2.19 o 
  -2   8   6       20.19       18.96      3.00 o 
  -1   8   6       62.66       60.89      5.93 o 
   0   8   6       69.62       82.01      4.86 o 
   1   8   6       10.45        4.01      1.92 o 
   2   8   6       19.57       25.09      3.44 o 
   3   8   6       37.18       43.38      4.20 o 
   4   8   6        0.11       -0.03      2.17 o 
  -8   9   6        6.19       -1.75      8.41 o 
  -7   9   6        9.64       13.22      6.60 o 
  -6   9   6        0.62        2.60      5.57 o 
  -5   9   6        0.84        2.40      5.84 o 
  -4   9   6       23.25       23.36      4.35 o 
  -3   9   6       14.55       18.36      5.06 o 
  -2   9   6        8.47        7.35      2.28 o 
  -1   9   6        3.89        4.30      2.56 o 
   0   9   6       23.22       23.41      3.42 o 
   1   9   6       18.72       23.35      4.90 o 
   2   9   6       11.38        7.43      4.50 o 
   3   9   6       51.54       57.96      8.42 o 
  -6  10   6        2.66        3.99      6.24 o 
  -5  10   6        3.48        4.48      5.32 o 
  -4  10   6       28.28       18.52      5.83 o 
  -3  10   6        8.42       12.65      4.59 o 
  -2  10   6        1.30        2.31      4.54 o 
  -1  10   6        0.47       -0.10      3.71 o 
   0  10   6        4.72        4.04      3.70 o 
   1  10   6       16.60        9.31      3.76 o 
   2  10   6        6.08        3.60      5.12 o 
  -5  11   6       10.01        8.76      9.99 o 
  -4  11   6        9.94        6.78      5.19 o 
  -3  11   6        3.58        1.71      4.14 o 
  -2  11   6       11.53       11.11      5.80 o 
  -1  11   6       84.87       89.26      9.33 o 
   0  11   6       12.77       13.57      6.01 o 
 -10   1   7        0.02        5.43      8.76 o 
  -9   1   7        0.04        1.05      7.36 o 
  -8   1   7        0.80        6.31      7.71 o 
  -6   1   7        4.92        4.20     11.74 o 
  -5   1   7        0.65        1.49      1.32 o 
  -4   1   7        3.18        6.84      2.19 o 
  -3   1   7       17.42       11.73      4.10 o 
  -2   1   7       14.71       18.18      2.18 o 
  -1   1   7      109.49      107.05      6.09 o 
   0   1   7        8.24       10.87      1.69 o 
   1   1   7       80.00       79.83      3.12 o 
   2   1   7       54.54       45.47      2.52 o 
   3   1   7        3.30        6.30      4.04 o 
   4   1   7        1.39        1.77      6.44 o 
   5   1   7        0.04        4.38      8.76 o 
 -10   2   7        4.38        5.69      7.21 o 
  -9   2   7       33.60       34.29      5.61 o 
  -8   2   7        5.46        2.79      4.16 o 
  -7   2   7       50.78       57.13      7.06 o 
  -6   2   7        2.19        1.71      1.28 o 
  -5   2   7       15.00       15.18      2.70 o 
  -4   2   7       34.89       34.02      2.48 o 
  -3   2   7       18.93       19.40      2.12 o 
  -2   2   7       33.44       36.55      2.31 o 
  -1   2   7       48.47       42.76      2.19 o 
   0   2   7        0.18        2.50      1.47 o 
   1   2   7       51.73       44.91      1.86 o 
   2   2   7        0.02        2.72      2.86 o 
   3   2   7       44.92       46.70      9.56 o 
   4   2   7       20.98       33.31      5.48 o 
 -10   3   7        0.21       -0.07      4.49 o 
  -9   3   7        0.82        1.47      4.17 o 
  -8   3   7        3.97        8.39      3.88 o 
  -7   3   7        1.07       -0.85      1.69 o 
  -6   3   7       35.71       34.90      3.70 o 
  -5   3   7        0.03        0.85      1.59 o 
  -4   3   7       18.30       19.82      2.34 o 
  -3   3   7        0.74        0.86      1.69 o 
  -2   3   7        3.65        3.07      1.86 o 
  -1   3   7        2.09        1.00      1.63 o 
   0   3   7        4.10        2.44      1.66 o 
   1   3   7        2.66        3.24      1.30 o 
   2   3   7        8.59        9.27      2.40 o 
   3   3   7       15.15       14.62      6.69 o 
   4   3   7        3.82        8.13      5.51 o 
 -10   4   7        2.34        5.43      8.06 o 
  -9   4   7        5.16        8.09      4.63 o 
  -8   4   7        1.37        2.77      3.62 o 
  -7   4   7        0.51        3.09      1.58 o 
  -6   4   7        1.31        2.68      2.82 o 
  -5   4   7        1.81        0.73      2.39 o 
  -4   4   7       13.39       20.65      4.19 o 
  -3   4   7       15.63       16.80      2.13 o 
  -2   4   7       37.72       43.47      2.68 o 
  -1   4   7        5.50        4.05      1.78 o 
   0   4   7       18.31       21.44      1.99 o 
   1   4   7       13.04       14.75      2.43 o 
   2   4   7        1.31        0.06      2.07 o 
   3   4   7       27.74       32.76      8.93 o 
   4   4   7        0.03        5.96     13.49 o 
  -9   5   7       13.51       14.86      4.74 o 
  -8   5   7        0.01        1.44      4.16 o 
  -7   5   7       81.20       85.39      5.32 o 
  -6   5   7        1.76        1.17      2.12 o 
  -5   5   7      117.06      121.86      6.17 o 
  -4   5   7        5.58        2.69      1.97 o 
  -3   5   7       35.32       41.03      3.74 o 
  -2   5   7       10.58       13.52      2.80 o 
  -1   5   7       52.01       51.23      2.57 o 
   0   5   7        3.77        2.07      1.52 o 
   1   5   7      260.99      256.00      3.88 o 
   2   5   7        0.44       -1.26      2.50 o 
   3   5   7      285.30      292.39     16.47 o 
  -9   6   7        2.34        2.47      5.64 o 
  -8   6   7        5.20       -2.98      5.02 o 
  -7   6   7        0.18       -0.28      2.93 o 
  -6   6   7       54.09       44.24      4.08 o 
  -5   6   7       26.75       31.74      4.06 o 
  -4   6   7      121.14      121.24      4.86 o 
  -3   6   7       88.74       90.20      3.93 o 
  -2   6   7       29.09       29.26      3.00 o 
  -1   6   7       23.01       29.94      3.20 o 
   0   6   7        0.01        0.23      1.55 o 
   1   6   7        2.09        1.72      1.67 o 
   2   6   7        2.65        0.63      2.67 o 
   3   6   7       17.61       27.91     11.56 o 
  -8   7   7       31.04       36.56      8.38 o 
  -7   7   7       31.94       35.65      3.80 o 
  -6   7   7        6.33        5.44      2.95 o 
  -5   7   7        6.47        5.32      2.70 o 
  -4   7   7       17.74       18.30      2.19 o 
  -3   7   7        1.06        0.14      2.07 o 
  -2   7   7      112.76      118.56      4.53 o 
  -1   7   7        4.16        4.08      2.13 o 
   0   7   7       47.70       48.97      2.94 o 
   1   7   7       15.88        7.85      4.43 o 
   2   7   7        7.20        6.21      3.73 o 
  -7   8   7       11.77        6.93      3.14 o 
  -6   8   7       20.18       17.17      3.87 o 
  -5   8   7       12.88       20.14      4.29 o 
  -4   8   7        0.89        2.03      1.91 o 
  -3   8   7      244.85      236.12      5.84 o 
  -2   8   7        7.00        5.96      2.82 o 
  -1   8   7      492.30      456.49      8.36 o 
   0   8   7       15.01       13.64      2.62 o 
   1   8   7      140.83      109.38      5.82 o 
  -6   9   7        0.03        3.26      4.21 o 
  -5   9   7        0.04       -0.57      3.10 o 
  -4   9   7        4.12        4.35      3.57 o 
  -3   9   7       38.53       44.34      4.36 o 
  -2   9   7        0.27        2.27      2.78 o 
  -1   9   7       15.49       10.69      3.16 o 
   0   9   7        1.25        1.69      2.98 o 
  -3  10   7        0.25       -2.63      6.83 o 
  -7   0   8       13.07       13.14      8.23 o 
  -5   0   8       15.10       18.04      7.18 o 
  -4   0   8      117.65      114.40      9.81 o 
  -3   0   8       29.94       34.69      6.48 o 
  -2   0   8       11.23        7.18      8.06 o 
  -1   0   8        1.11        1.20      2.78 o 
   0   0   8      203.42      198.49      8.11 o 
   1   0   8        1.15        2.45      6.13 o 
   2   0   8      453.07      438.15     19.45 o 
   3   0   8       24.51       24.18      9.46 o 
  -9   1   8        1.41        8.41      9.46 o 
  -8   1   8       22.39       20.32      9.81 o 
  -7   1   8        6.50        3.68      7.71 o 
  -6   1   8        0.08        2.45      7.18 o 
  -5   1   8       33.36       28.81      5.45 o 
  -4   1   8       68.04       72.11      5.94 o 
  -3   1   8        3.16        5.20      2.39 o 
  -2   1   8       16.56       19.79      3.51 o 
  -1   1   8        1.89        2.17      1.61 o 
   0   1   8        4.74        5.31      1.90 o 
   1   1   8       55.84       65.39      5.65 o 
   2   1   8        0.17        7.26      5.38 o 
   3   1   8       42.69       54.75     11.65 o 
  -9   2   8       11.24        5.77      6.01 o 
  -8   2   8       12.14        8.80      5.76 o 
  -7   2   8        3.69        9.25      5.29 o 
  -6   2   8        4.40        5.50      3.88 o 
  -5   2   8        7.89       11.15      3.57 o 
  -4   2   8        0.02        0.02      1.72 o 
  -3   2   8       96.69       92.51      3.89 o 
  -2   2   8        9.82        7.73      2.02 o 
  -1   2   8      177.32      172.12      4.27 o 
   0   2   8       28.37       26.31      2.05 o 
   1   2   8       64.69       59.06     10.03 o 
   2   2   8        4.56        5.59      5.83 o 
  -8   3   8        0.14        1.83      4.32 o 
  -7   3   8        6.89       18.43     10.23 o 
  -6   3   8        1.32        0.44      2.04 o 
  -5   3   8        0.19        1.23      2.23 o 
  -4   3   8       36.86       32.09      3.79 o 
  -3   3   8        6.73        3.96      1.83 o 
  -2   3   8       33.96       32.85      4.43 o 
  -1   3   8        0.14       -0.78      1.47 o 
   0   3   8        8.26        6.09      1.79 o 
   1   3   8        2.77        1.03      2.22 o 
   2   3   8       27.18       43.20     15.94 o 
  -8   4   8        0.46       -0.57      3.90 o 
  -7   4   8        1.11        0.02      3.23 o 
  -6   4   8        4.84        6.23      2.06 o 
  -5   4   8        5.33        7.17      2.26 o 
  -4   4   8       26.22       32.58      2.08 o 
  -3   4   8        4.48       10.88      3.44 o 
  -2   4   8       10.36        9.53      2.48 o 
  -1   4   8        1.32        1.57      2.04 o 
   0   4   8        9.25        9.08      1.67 o 
   1   4   8        0.96        2.67      2.12 o 
   2   4   8       11.02       12.57      5.32 o 
  -8   5   8        0.02       -2.18      5.60 o 
  -7   5   8        0.08       -1.74      4.51 o 
  -6   5   8        0.05        0.67      2.82 o 
  -5   5   8        0.89        1.36      3.08 o 
  -4   5   8        0.05        1.95      2.33 o 
  -3   5   8        0.05        0.81      1.81 o 
  -2   5   8        1.99        1.02      2.02 o 
  -1   5   8       11.63       10.43      2.11 o 
   0   5   8        1.97        1.10      2.85 o 
   1   5   8       23.41       33.21     10.22 o 
  -7   6   8        8.60        5.52      5.07 o 
  -6   6   8        9.99       11.57      2.82 o 
  -5   6   8        3.46        1.85      2.91 o 
  -4   6   8       18.38       23.39      3.55 o 
  -3   6   8        0.22       -0.41      2.39 o 
  -2   6   8       35.83       38.30      3.44 o 
  -1   6   8        0.42        1.34      1.96 o 
   0   6   8       26.98       28.01      3.96 o 
  -6   7   8       10.16       11.09      4.55 o 
  -5   7   8       10.33        7.90      3.00 o 
  -4   7   8       12.79       11.51      3.27 o 
  -3   7   8       13.47        7.94      3.43 o 
  -2   7   8       14.94       18.16      3.40 o 
  -1   7   8        4.83        3.08      2.51 o 
  -6   1   9        0.01        5.51      7.01 o 
  -5   1   9        0.15       11.84      6.18 o 
  -4   1   9        1.12        3.21      4.15 o 
  -3   1   9       10.84       19.33      4.20 o 
  -2   1   9        2.39        1.61      2.98 o 
  -1   1   9       16.29       17.65      4.59 o 
  -6   2   9        5.88        2.99      4.59 o 
  -5   2   9        1.77        0.06      3.06 o 
  -4   2   9       10.70        5.55      2.52 o 
  -3   2   9        9.49        9.90      4.55 o 
  -2   2   9        0.55       -0.07      1.93 o 
  -1   2   9       17.89       17.27      5.06 o 
  -6   3   9        0.41       -0.95      5.19 o 
  -5   3   9        0.01       -1.09      3.77 o 
  -4   3   9        2.91       -0.92      3.32 o 
  -3   3   9        0.16       -0.04      3.03 o 
  -2   3   9        5.09        5.26      1.99 o 
  -1   3   9        0.09       -1.15      3.06 o 
  -5   4   9        2.39       14.87      5.52 o 
  -4   4   9        4.61        2.75      2.78 o 
  -3   4   9        1.99       -0.68      2.36 o 
  -2   4   9        2.49        1.61      2.03 o 
                                                 
